# Supplementary material for: The transcriptional activity of hepatocyte nuclear factor 4 alpha is inhibited via phosphorylation by ERK1/2
Source: PLoS One. 2017 Feb 14;12(2):e0172020. doi: 10.1371/journal.pone.0172020 (PMC5308853; doi:10.1371/journal.pone.0172020)
Supplement: S1 Table — (XLSX) [file pone.0172020.s003.xlsx]

## Sheet: Munka1
A2M
A4GALT
AA06
AAAS
AADAT
AAK1
AAMDC
AASS
ABAT
ABCA1
ABCA10
ABCA13
ABCA17P
ABCA4
ABCA5
ABCA6
ABCA8
ABCA9
ABCB6
ABCC10
ABCC11
ABCC12
ABCC2
ABCC3
ABCC4
ABCC5-AS1
ABCC6
ABCC6P1
ABCD2
ABCD3
ABCD4
ABCG2
ABCG5
ABHD1
ABHD12
ABHD12B
ABHD2
ABL1
ABLIM1
ABLIM2
ABLIM3
ABT1
ACAA1
ACAA2
ACACA
ACACB
ACAD11
ACADL
ACADM
ACADS
ACADSB
ACAP3
ACBD3
ACBD4
ACER3
ACLY
ACMSD
ACO1
ACOT1
ACOT12
ACOT13
ACOT2
ACOX2
ACOXL
ACP6
ACPL2
ACSF2
ACSL1
ACSL3
ACSL4
ACSL5
ACSL6
ACSM1
ACSM2A
ACSM2B
ACSM3
ACSM5
ACSS1
ACSS3
ACTB
ACTBL2
ACTL7A
ACTL7B
ACTL9
ACTN1
ACTN1-AS1
ACTN4
ACTR2
ACTR3
ACVR2A
ACVR2B-AS1
ACY1
ACY3
ADA
ADAM30
ADAM32
ADAMTS16
ADAMTS18
ADAMTS6
ADAP1
ADAT2
ADCK1
ADCK3
ADCY1
ADCY10
ADCY4
ADCY7
ADCY9
ADD1
ADD3
ADH4
ADH7
ADI1
ADIG
ADIPOR2
ADK
ADM
ADORA3
ADRA1D
ADRA2C
ADRB1
ADRB3
ADRM1
ADSSL1
AFAP1
AFAP1-AS1
AFF1
AFF3
AFMID
AFP
AGAP1
AGAP3
AGBL1
AGBL3
AGFG2
AGMAT
AGPAT1
AGPAT2
AGPAT3
AGPAT9
AGPS
AGR3
AGRN
AGT
AGTR1
AGTRAP
AGXT
AGXT2
AGXT2L1
AHCTF1
AHCY
AHCYL1
AHDC1
AHNAK
AHR
AHSG
AIF1
AIFM2
AIFM3
AIG1
AIM1L
AIMP1
AIPL1
AJUBA
AK2
AK3
AK4
AKAP1
AKAP12
AKAP13
AKAP2
AKAP4
AKAP7
AKAP9
AKIRIN2
AKNAD1
AKR1A1
AKR1C1
AKR1C3
AKR1C4
AKR1CL1
AKR1D1
AKT1
AKTIP
ALAD
ALB
ALCAM
ALDH18A1
ALDH1A1
ALDH2
ALDH3A1
ALDH3A2
ALDH7A1
ALDH8A1
ALDOB
ALG11
ALKBH7
ALLC
ALOX12B
ALOX15
ALOX15P1
ALOX5AP
ALPK2
ALX3
AMBP
AMDHD1
AMDHD2
AMER3
AMFR
AMH
AMICA1
AMN
AMN1
AMOTL2
AMPD2
AMZ1
ANAPC1
ANAPC7
ANG
ANGPTL1
ANGPTL3
ANGPTL4
ANK1
ANK3
ANKFY1
ANKH
ANKRA2
ANKRD1
ANKRD11
ANKRD13A
ANKRD26
ANKRD29
ANKRD33
ANKRD39
ANKRD40
ANKRD46
ANKRD50
ANKRD55
ANKRD63
ANKS1A
ANKS4B
ANO1
ANO6
ANO7
ANO9
ANPEP
ANTXR1
ANXA13
ANXA2
ANXA4
ANXA5
ANXA6
ANXA9
AOC3
AOX1
AP1AR
AP1B1
AP1M1
AP1S3
AP2A1
AP4E1
AP4S1
APBA1
APBA2
APBB1IP
APBB2
APC
APEH
APEX2
APOA1
APOA4
APOB
APOBEC3A
APOBEC4
APOC1P1
APOC2
APOC3
APOC4
APOE
APOH
APOL1
APOL3
APOL6
APOM
APPBP2
AQP11
AQP4
AQP7P1
ARAP1
ARAP2
ARC
ARFGEF1
ARFGEF2
ARHGAP12
ARHGAP17
ARHGAP18
ARHGAP21
ARHGAP23
ARHGAP26-AS1
ARHGAP27
ARHGAP32
ARHGAP33
ARHGAP35
ARHGAP5
ARHGAP5-AS1
ARHGAP8
ARHGDIA
ARHGEF1
ARHGEF10L
ARHGEF12
ARHGEF16
ARHGEF17
ARHGEF2
ARHGEF26
ARHGEF28
ARHGEF3
ARHGEF37
ARHGEF39
ARHGEF3-AS1
ARHGEF6
ARID1B
ARID3A
ARID5A
ARID5B
ARL4A
ARL4C
ARL5B
ARMC12
ARMC5
ARPC5L
ARRB1
ARRDC2
ARRDC3
ARRDC3-AS1
ARSB
ARSG
ARX
ASAH1
ASAH2
ASAH2B
ASAP1
ASAP1-IT1
ASAP2
ASAP3
ASB1
ASB13
ASB14
ASB4
ASB7
ASB9
ASCL4
ASGR1
ASGR2
ASIP
ASL
ASPDH
ASPSCR1
ASRGL1
ASS1
ASTN2
ATAD2
ATAD2B
ATAT1
ATE1
ATF6B
ATF7
ATF7IP2
ATG14
ATG16L1
ATG4B
ATG4C
ATG5
ATL1
ATL2
ATM
ATOX1
ATP10B
ATP11A
ATP11B
ATP1A1
ATP1A1OS
ATP1B1
ATP2A3
ATP2B1
ATP2B2
ATP5D
ATP5G1
ATP5G3
ATP6V0A1
ATP6V0A4
ATP6V0D1
ATP6V0D2
ATP6V0E2-AS1
ATP6V1B1
ATP6V1G1
ATP6V1H
ATP7B
ATP8B1
ATP8B2
ATP9A
ATRAID
ATRN
ATRNL1
ATXN1
ATXN2
ATXN7
ATXN7L1
ATXN8OS
AVIL
AVP
AVPI1
AVPR1A
AXIN1
AXIN2
AXL
AZGP1
AZI2
AZIN1
B3GALNT1
B3GALT1
B3GALT2
B3GAT2
B3GNT1
B3GNT3
B3GNT5
B3GNT7
B4GALNT2
B4GALNT4
B4GALT5
BAAT
BAG4
BAG6
BAGE4
BAHCC1
BAI1
BAIAP2L2
BANF2
BANP
BARD1
BARX1
BATF
BATF2
BATF3
BAZ1A
BBC3
BBOX1
BBS1
BBS12
BBS5
BBS9
BBX
BCAM
BCAR1
BCAR3
BCAR4
BCAS1
BCAT1
BCL11B
BCL2A1
BCL2L1
BCL2L10
BCL2L11
BCL3
BCL6
BCL9
BCL9L
BCLAF1
BCOR
BDH1
BEND3
BHLHE41
BIK
BIN1
BIN3
BIRC2
BIRC3
BIRC6
BLCAP
BLM
BLOC1S5
BLVRA
BMF
BMP2
BMP4
BMP7
BOD1
BOK
BPHL
BPIFB1
BPIFB2
BRD2
BRD4
BRD7
BRE-AS1
BRIP1
BRPF3
BRWD1
BST1
BTBD11
BTBD16
BTBD19
BTBD2
BTBD3
BTBD9
BTD
BTF3L4
BTN3A2
BTNL8
BUD13
BZW1
C10orf10
C10orf105
C10orf11
C10orf111
C10orf114
C10orf12
C10orf131
C10orf32-AS3MT
C10orf40
C10orf82
C10orf91
C11orf24
C11orf49
C11orf52
C11orf82
C11orf86
C11orf91
C11orf92
C12orf10
C12orf39
C12orf43
C12orf45
C12orf52
C12orf75
C12orf76
C14orf1
C14orf159
C14orf166B
C14orf169
C14orf182
C14orf2
C14orf23
C14orf28
C15orf27
C15orf39
C15orf41
C15orf43
C15orf54
C15orf59
C16orf11
C16orf45
C16orf54
C16orf70
C16orf72
C16orf95
C16orf97
C17orf100
C17orf61-PLSCR3
C17orf82
C17orf96
C18orf21
C18orf63
C19orf12
C19orf21
C19orf33
C19orf54
C19orf66
C19orf80
C1GALT1
C1GALT1C1
C1orf105
C1orf106
C1orf110
C1orf159
C1orf168
C1orf172
C1orf177
C1orf186
C1orf200
C1orf21
C1orf220
C1orf228
C1orf53
C1orf61
C1orf85
C1QTNF6
C1QTNF8
C1QTNF9B
C1S
C2
C20orf111
C20orf112
C20orf194
C20orf196
C20orf203
C20orf24
C20orf26
C21orf33
C21orf37
C21orf59
C21orf90
C22orf15
C22orf29
C2CD2
C2CD2L
C2CD4B
C2orf27A
C2orf40
C2orf42
C2orf61
C2orf62
C2orf72
C2orf76
C2orf82
C2orf83
C2orf88
C3
C3orf20
C3orf35
C3orf49
C3orf52
C3orf65
C3orf67
C3orf79
C3orf80
C3P1
C4BPB
C4orf22
C4orf45
C4orf46
C4orf6
C5
C5AR1
C5orf15
C5orf27
C5orf45
C5orf47
C5orf48
C5orf64
C6orf106
C6orf123
C6orf132
C6orf136
C6orf195
C6orf211
C6orf89
C7orf10
C7orf13
C7orf31
C7orf33
C7orf60
C7orf63
C7orf65
C7orf69
C7orf71
C7orf76
C8A
C8B
C8orf33
C8orf4
C8orf42
C8orf44-SGK3
C8orf58
C8orf59
C8orf69
C8orf86
C9orf106
C9orf116
C9orf129
C9orf152
C9orf171
C9orf3
C9orf41
C9orf50
C9orf64
C9orf69
CA5A
CABIN1
CABLES1
CABLES2
CACNA1C-AS4
CACNA2D3
CACNB4
CACNG1
CACUL1
CADM1
CADM2
CADM4
CADPS
CALD1
CALM2
CALM3
CALML3
CAMK2A
CAMK2D
CAMK2N1
CAMKV
CAMTA1
CAND1
CAP2
CAPG
CAPN11
CAPN12
CAPN2
CAPN3
CAPN8
CAPRIN2
CAPZA2
CAPZB
CARD10
CARD11
CARD16
CARHSP1
CARKD
CARM1
CARS
CARS2
CARTPT
CASC5
CASD1
CASKIN2
CASP10
CASP4
CASS4
CAST
CASZ1
CATSPER3
CBFA2T2
CBFB
CBLB
CBLL1
CBLN3
CBLN4
CBS
CBX2
CBX4
CBY3
CC2D1B
CCBL1
CCBP2
CCDC102B
CCDC103
CCDC108
CCDC109B
CCDC12
CCDC13
CCDC130
CCDC135
CCDC137
CCDC138
CCDC148-AS1
CCDC163P
CCDC170
CCDC173
CCDC177
CCDC18
CCDC25
CCDC34
CCDC43
CCDC57
CCDC58
CCDC68
CCDC69
CCDC81
CCDC83
CCDC85B
CCDC85C
CCDC87
CCDC88C
CCDC90B
CCDC92
CCDC93
CCDC96
CCL15-CCL14
CCL16
CCL20
CCL27
CCND1
CCND2
CCND3
CCNL1
CCNY
CCPG1
CCR4
CCR6
CCR7
CCR8
CCRL2
CCRN4L
CCSER2
CCZ1B
CD101
CD109
CD180
CD226
CD248
CD28
CD2BP2
CD302
CD34
CD36
CD38
CD3E
CD46
CD58
CD68
CD7
CD74
CD83
CD9
CDC14B
CDC25B
CDC27
CDC37L1
CDC42BPA
CDC42EP1
CDC42EP4
CDC73
CDH1
CDH10
CDH11
CDH13
CDH16
CDH17
CDH19
CDH2
CDH4
CDH6
CDHR2
CDIP1
CDK10
CDK14
CDK17
CDK19
CDK2AP1
CDK3
CDK5R1
CDK5RAP1
CDK5RAP2
CDK5RAP3
CDKAL1
CDKL3
CDKL4
CDKL5
CDKN1A
CDKN1B
CDKN2AIP
CDKN2AIPNL
CDKN3
CDR2
CDRT7
CDS2
CDT1
CDV3
CDX2
CDYL
CDYL2
CEACAM1
CEACAM16
CEACAM18
CEACAM21
CEBPB
CEBPD
CEBPG
CELSR1
CENPC1
CENPF
CENPN
CENPW
CEP152
CEP170B
CEP250
CEP57L1
CEP68
CEP85
CERK
CERS2
CERS6
CES2
CES4A
CETP
CFB
CFL2
CFLAR
CFLAR-AS1
CGN
CGNL1
CHADL
CHAF1A
CHCHD3
CHCHD5
CHCHD6
CHD1L
CHD6
CHD7
CHD9
CHDH
CHGA
CHKA
CHMP4B
CHMP6
CHN2
CHORDC1
CHP1
CHPT1
CHRAC1
CHRDL2
CHRM5
CHRNA4
CHRNA9
CHST13
CHST15
CHST3
CHST9
CHSY1
CIDEC
CIITA
CIRBP
CISD1
CITED2
CKAP5
CLASP1
CLASRP
CLCF1
CLCN3
CLCN4
CLCN6
CLDN1
CLDN11
CLDN12
CLDN14
CLDN19
CLDN3
CLDN4
CLDN7
CLDN9
CLEC14A
CLEC17A
CLEC18B
CLEC18C
CLEC4F
CLIC1
CLIC4
CLINT1
CLIP1
CLIP2
CLK1
CLK3
CLLU1OS
CLMN
CLPB
CLPSL1
CLRN3
CLTCL1
CLU
CLUH
CLUHP3
CLVS1
CLYBL
CMA1
CMAHP
CMC1
CMIP
CMPK1
CMTM8
CMYA5
CNDP1
CNEP1R1
CNIH
CNIH3
CNKSR3
CNNM2
CNNM3
CNOT1
CNOT2
CNP
CNST
CNTD1
CNTD2
CNTF
CNTLN
CNTNAP4
CNTNAP5
COA5
COA6
COBL
COBLL1
COG1
COG3
COG7
COL11A2
COL12A1
COL14A1
COL16A1
COL18A1
COL18A1-AS2
COL1A2
COL21A1
COL26A1
COL27A1
COL28A1
COL4A2-AS1
COL6A1
COL9A3
COLEC11
COMMD1
COMT
COMTD1
COPG1
COPRS
COPS4
COPS8
COPZ1
COQ7
COQ9
CORIN
CORO1C
CORO2A
CORO2B
CORO6
COTL1
COX14
COX15
COX16
COX19
COX20
COX4I1
COX4I2
CP
CPB2
CPE
CPEB2
CPEB3
CPEB4
CPLX1
CPLX2
CPN1
CPN2
CPNE3
CPNE5
CPNE6
CPNE7
CPNE8
CPOX
CPPED1
CPQ
CPS1-IT1
CPSF4L
CPT1A
CPT2
CPVL
CPXCR1
CPXM2
CRABP1
CRADD
CRAT
CREB3L3
CREG2
CRHBP
CRIM1
CRISPLD2
CRK
CRLS1
CRTC1
CRTC2
CRTC3
CRY2
CRYAA
CRYBB2P1
CRYBB3
CRYGC
CRYGS
CRYM-AS1
CS
CSAD
CSE1L
CSF1R
CSF3R
CSGALNACT1
CSK
CSMD1
CSN1S1
CSN2
CSNK1A1
CSNK1D
CSNK2A1
CSNK2A2
CSRNP3
CSRP2BP
CST3
CST7
CSTA
CSTF1
CT47B1
CTAGE1
CTAGE5
CTCFL
CTDSP1
CTDSPL
CTGF
CTH
CTIF
CTLA4
CTNNA1
CTNNB1
CTNND1
CTPS1
CTSB
CTSH
CTSO
CUEDC1
CUL1
CUX1
CWC15
CX3CL1
CXADR
CXCL17
CXCR4
CXXC4
CXXC5
CYB561
CYB561A3
CYB5A
CYB5B
CYB5R3
CYCS
CYFIP2
CYLD
CYP19A1
CYP1B1-AS1
CYP24A1
CYP26A1
CYP26B1
CYP26C1
CYP27A1
CYP2A6
CYP2C18
CYP2S1
CYP2W1
CYP3A4
CYP3A5
CYP3A7
CYP4F11
CYP4F12
CYP4F3
CYP51A1
CYP7A1
CYP8B1
CYR61
CYTH1
CYTH2
CYTH4
DAAM1
DAB2
DAB2IP
DACT2
DAD1
DAG1
DAGLA
DAND5
DAO
DAP
DAPK1
DAPL1
DARS
DBH
DBNDD1
DCAF10
DCAF11
DCAF6
DCAF7
DCBLD1
DCC
DCDC1
DCDC2
DCLK2
DCP1B
DCT
DCTD
DCUN1D1
DCUN1D4
DCXR
DDB1
DDC
DDHD1
DDI2
DDIT4
DDOST
DDX10
DDX19B
DDX25
DDX27
DDX3X
DDX42
DDX50
DDX52
DDX56
DECR2
DEFB131
DEGS2
DENND1A
DENND1C
DENND2A
DENND5B-AS1
DEPDC1B
DEPDC5
DEPDC7
DEPTOR
DEXI
DGAT1
DGAT2
DGKD
DGKG
DHCR24
DHRS12
DHRS13
DHRS2
DHRS3
DHRS4
DHRS7B
DHX32
DHX33
DHX34
DHX40
DHX8
DIAPH1
DICER1-AS1
DIDO1
DIO1
DIO3OS
DIP2B
DIP2C
DIRC3
DIS3L
DIS3L2
DISC2
DKFZp434J0226
DKFZP434K028
DKK1
DKK2
DLC1
DLG1
DLG2
DLG5
DLG5-AS1
DLGAP1
DLGAP1-AS1
DLGAP3
DLGAP4
DLK1
DLST
DLX2
DMAP1
DMXL2
DNAAF2
DNAH1
DNAH12
DNAH14
DNAH17
DNAH7
DNAH9
DNAJA1
DNAJA2
DNAJA3
DNAJB12
DNAJB2
DNAJB4
DNAJB9
DNAJC10
DNAJC12
DNAJC15
DNAJC22
DNAJC25
DNAJC25-GNG10
DNAJC7
DNASE1L3
DNMBP-AS1
DNMT3A
DNTTIP1
DOC2B
DOC2GP
DOCK3
DOCK4
DOCK5
DOCK6
DOK1
DOK4
DOK5
DOK6
DOK7
DONSON
DOPEY2
DOT1L
DPEP1
DPF3
DPH3
DPP4
DPP6
DPT
DPY19L1
DPY19L1P1
DPYSL2
DPYSL4
DRD4
DRG2
DRGX
DSC3
DSCR9
DSG1
DSG4
DSP
DST
DTD2
DTHD1
DTX4
DTYMK
DUSP1
DUSP10
DUSP11
DUSP14
DUSP16
DUSP19
DUSP22
DUSP3
DUSP5
DUSP6
DUSP7
DUSP9
DYNC1I1
DYNC1I2
DYNC2LI1
DYNLRB1
DYNLRB2
DYNLT1
DYRK2
DYRK3
DYSF
DZIP1
E2F1
E2F3
E2F5
E2F6
EAPP
EBAG9
EBLN2
ECE1
ECHDC2
ECHDC3
ECI2
EDARADD
EDEM1
EDEM3
EDF1
EDN1
EDN2
EEA1
EED
EEF1A1
EEF1B2
EEF1E1
EEF2K
EEFSEC
EFCAB12
EFCAB2
EFHC1
EFHD2
EFNA1
EFNA2
EFR3A
EFTUD1
EGFL7
EGFLAM
EGFR
EGFR-AS1
EGLN1
EGLN3
EGR1
EGR3
EHBP1
EHF
EHHADH
EID1
EIF1
EIF2B3
EIF3A
EIF3D
EIF3L
EIF4B
EIF4EBP1
EIF4EBP3
EIF4G3
EIF5B
EIF6
ELAC1
ELAC2
ELAVL3
ELAVL4
ELF1
ELF4
ELF5
ELK3
ELK4
ELL
ELL2
ELMO1
ELMOD3
ELN
ELOVL2-AS1
ELOVL7
EMBP1
EMG1
EMILIN3
EML1
EML4
EML6
EMX1
EMX2
ENAH
ENC1
ENDOD1
ENHO
ENKUR
ENOPH1
ENPP1
ENPP3
ENPP6
ENPP7
ENSA
ENTPD1-AS1
ENTPD2
ENTPD6
ENTPD7
ENTPD8
ENY2
EPAS1
EPB41L1
EPB41L2
EPB41L4B
EPC1
EPC2
EPCAM
EPDR1
EPHA10
EPHA2
EPHB4
EPHX1
EPHX2
EPN1
EPPK1
EPRS
EPS8
EPS8L2
EPS8L3
ERBB2
ERBB3
ERC1
ERCC1
ERCC4
ERCC5
ERCC6L2
ERGIC1
ERI1
ERI3
ERN1
ERRFI1
ERV3-1
ERVFRD-1
ERVK13-1
ESCO1
ESF1
ESR1
ESRRA
ESRRB
ETAA1
ETFA
ETFB
ETNK2
ETS1
ETS2
ETV3
ETV4
ETV6
EVA1A
EVI5
EXOC3L4
EXOC6B
EXOSC9
EXT1
EXT2
F10
F11
F11R
F12
F13A1
F2
F2RL1
F2RL2
F5
F7
FABP1
FAF1
FAH
FAHD1
FAHD2A
FAIM3
FAM101A
FAM102A
FAM102B
FAM105B
FAM107B
FAM109A
FAM110B
FAM110C
FAM115A
FAM120A
FAM122A
FAM124B
FAM126B
FAM129B
FAM131C
FAM133B
FAM134B
FAM135B
FAM136A
FAM13A-AS1
FAM154A
FAM159A
FAM161A
FAM162A
FAM168A
FAM169A
FAM171A1
FAM172A
FAM174B
FAM177A1
FAM178A
FAM180B
FAM183A
FAM184A
FAM189A2
FAM195B
FAM196A
FAM19A4
FAM19A5
FAM20A
FAM20B
FAM212B
FAM213A
FAM217B
FAM218A
FAM222A
FAM27C
FAM3C
FAM45B
FAM46A
FAM46C
FAM49A
FAM49B
FAM50B
FAM60A
FAM65C
FAM69A
FAM72D
FAM83A
FAM83B
FAM83C
FAM83D
FAM83G
FAM84A
FAM84B
FAM86A
FAM8A1
FAM91A1
FAM96A
FAM99B
FANCC
FANCF
FANCL
FARP2
FASTKD1
FAT1
FAXDC2
FBLN1
FBLN5
FBLN7
FBP2
FBXO27
FBXO31
FBXO32
FBXO33
FBXO38
FBXO39
FBXO46
FBXO6
FBXO7
FBXW2
FBXW4P1
FCHO1
FCHO2
FCHSD2
FDX1
FECH
FEM1B
FEM1C
FER1L5
FERMT1
FERMT2
FETUB
FEZ1
FGD2
FGF1
FGF19
FGFR1OP
FGFR3
FGFR4
FGG
FGGY
FGL1
FGR
FHIT
FHOD3
FIGN
FILIP1L
FITM2
FKBP14
FKBP15
FKBP1A
FKBP5
FKBP6
FKBP7
FLJ13197
FLJ13224
FLJ16341
FLJ20518
FLJ22447
FLJ31306
FLJ33360
FLJ34208
FLJ35424
FLJ36777
FLJ38109
FLJ40292
FLJ41941
FLJ42351
FLJ42393
FLJ42709
FLJ44511
FLJ45079
FLJ46066
FLJ46906
FLNB
FLNC
FLRT2
FLYWCH1
FMN1
FMNL2
FMO6P
FN1
FN3K
FNBP1
FNDC3A
FNDC3B
FNDC9
FNIP1
FONG
FOPNL
FOS
FOSL2
FOXA1
FOXA2
FOXA3
FOXG1
FOXI3
FOXK2
FOXL1
FOXL2
FOXN2
FOXN3
FOXN3-AS1
FOXN3-AS2
FOXN4
FOXO1
FOXO3
FOXP1
FOXP4
FOXQ1
FOXRED2
FRA10AC1
FRAS1
FREM1
FRG1
FRG1B
FRMD1
FRMD6-AS2
FRRS1L
FRS2
FRY
FRYL
FRZB
FSCB
FSD1
FSD1L
FSIP2
FST
FTH1
FTL
FTO
FUCA2
FUNDC2P2
FURIN
FUT10
FUT5
FUT8
FUT9
FYN
FZD4
FZD5
FZD7
G2E3
G3BP1
G6PC2
GAB1
GAB2
GABPB1-AS1
GABRE
GADD45A
GADD45B
GADD45G
GADL1
GAL3ST1
GAL3ST2
GALC
GALE
GALK1
GALM
GALNT11
GALNT15
GALNT2
GALNT4
GALNT5
GALR1
GALT
GAMT
GAP43
GAPDH
GAPVD1
GAREM
GAS2
GAS2L3
GAS6
GAS7
GATA3
GATA3-AS1
GATA4
GATA5
GATA6
GATAD2A
GATM
GBAS
GBE1
GBP1
GBX2
GCA
GCC2
GCH1
GCHFR
GCKR
GCLC
GCNT1
GCNT2
GCNT3
GCNT4
GCOM1
GCSH
GCSHP3
GDA
GDF15
GDF7
GDI2
GDNF
GDPD4
GEM
GEMIN6
GEMIN8P4
GEN1
GFER
GFI1
GFOD1
GFPT1
GFRA1
GFRA2
GFRA4
GGACT
GGH
GGT1
GGT3P
GGT8P
GHITM
GHR
GIMAP5
GINS4
GIP
GIPC1
GIPC2
GIT2
GJA1
GJA8
GJB1
GJB5
GLB1L3
GLCE
GLDC
GLG1
GLIS3
GLRX
GLRX5
GLS
GLTPD2
GLTSCR1L
GLUD1
GLUL
GLYAT
GLYATL2
GLYATL3
GLYCTK
GMDS
GMFB
GMNC
GMNN
GMPPB
GMPR
GMPR2
GNA11
GNA12
GNA13
GNA14
GNAI2
GNAL
GNAT1
GNAT3
GNAZ
GNB1L
GNB5
GNG10
GNG12-AS1
GNG4
GNG7
GNGT2
GNL3L
GNPAT
GNPNAT1
GNRH1
GOLGA4
GOLGA5
GOLGA8S
GOLPH3
GOLPH3L
GOLT1A
GORASP2
GOSR1
GOSR2
GOT1
GP5
GPA33
GPANK1
GPATCH2
GPBAR1
GPBP1
GPC3
GPC5
GPC6-AS2
GPD2
GPER
GPHA2
GPR1
GPR107
GPR108
GPR110
GPR116
GPR123
GPR125
GPR126
GPR133
GPR135
GPR137
GPR137B
GPR139
GPR142
GPR157
GPR160
GPR171
GPR20
GPR26
GPR35
GPR37
GPR37L1
GPR39
GPR56
GPR64
GPR88
GPR98
GPRC5B
GPRC5C
GPS1
GPT
GPT2
GPX1
GPX4
GPX8
GRAMD2
GRAMD4
GRASP
GRB10
GRB14
GRB2
GREB1
GREM1
GRHL2
GRID1
GRID1-AS1
GRID2IP
GRIK3
GRIK4
GRIN2A
GRK5
GRM4
GRPEL1
GRPEL2
GRTP1
GSAP
GSDMB
GSDMD
GSE1
GSN
GSPT1
GSTA1
GSTA7P
GSTK1
GSTM4
GSTO1
GSTO2
GSTT1
GSTTP1
GSX2
GTDC2
GTF2A1
GTF2B
GTF2F1
GTF2I
GTF2IRD1
GTF3C2
GTSF1L
GUCA1B
GUCD1
GUCY1A2
GUCY2GP
GXYLT1
GXYLT2
GYG1
GZMB
H1F0
H2AFV
H2AFY2
H3F3C
H6PD
HAAO
HABP4
HADHB
HAGH
HAL
HAND1
HAO2
HAPLN1
HAS2
HAS3
HAUS4
HAVCR1
HBP1
HCAR2
HCAR3
HCG11
HCG25
HCN4
HDAC11
HDAC4
HDAC5
HDAC7
HDAC8
HDC
HDGF
HDHD2
HDHD3
HEATR5A
HECTD1
HEG1
HELLS
HELT
HENMT1
HERPUD1
HES4
[truncated: 3,591 more rows]
